# Supplementary material for: Visual Outcomes of Pupilloplasty in Ocular Trauma and Iatrogenic Damage
Source: J Clin Med. 2022 Jun 2;11(11):3177. doi: 10.3390/jcm11113177 (PMC9181509; doi:10.3390/jcm11113177)
Supplement: Supplementary file 1 [file jcm-11-03177-s001.zip]

Archive with 1 entries (1 files):
- jcm-1685760-supplementary.wmv
